# Supplementary material for: Insight into the Role and Regulation of Gap Junction Genes in Lung Cancer and Identification of Nuclear Cx43 as a Putative Biomarker of Poor Prognosis
Source: Cancers (Basel). 2019 Mar 6;11(3):320. doi: 10.3390/cancers11030320 (PMC6468764; doi:10.3390/cancers11030320)
Supplement: Supplementary file 1 [file cancers-11-00320-s001.zip]

Archive with 2 entries (2 files):
- cancers-453559-Supplementary Figures.pdf
- cancers-453559-Supplementary Tables.xlsm
